# Supplementary material for: Two new species and one new record of Parakiefferiella Thienemann, 1936 from China (Diptera, Chironomidae)
Source: Zookeys. 2015 Dec 14;(545):139–48. doi: 10.3897/zookeys.545.6000 (PMC4714373; doi:10.3897/zookeys.545.6000)
Supplement: XML Treatment for Parakiefferiella [file zookeys.545.6000-treatment1.xml]

<!DOCTYPE tp:taxon-treatment
  PUBLIC "-//TaxonX//DTD Taxonomic Treatment Publishing DTD v0 20100105//EN" "tax-treatment-NSO.dtd">
<tp:taxon-treatment xmlns:tp="http://www.plazi.org/taxpub"><tp:treatment-meta><kwd-group><label>Taxon classification</label><kwd><named-content content-type="kingdom">Animalia</named-content></kwd><kwd><named-content content-type="order">Diptera</named-content></kwd><kwd><named-content content-type="family">Chironomidae</named-content></kwd></kwd-group><mixed-citation publication-type="journal"><person-group><name><surname>Liu</surname><given-names>Wenbin</given-names></name><name><surname>Sun</surname><given-names>Bingjiao</given-names></name><name><surname>Yan</surname><given-names>Chuncai</given-names></name><name><surname>Song</surname><given-names>Chao</given-names></name><name><surname>Wang</surname><given-names>Xinhua</given-names></name></person-group><article-title>Two new species and one new record of <italic><tp:taxon-name><tp:taxon-name-part taxon-name-part-type="genus">Parakiefferiella</tp:taxon-name-part></tp:taxon-name></italic> Thienemann, 1936 from China (<tp:taxon-name><tp:taxon-name-part taxon-name-part-type="order">Diptera</tp:taxon-name-part></tp:taxon-name>, <tp:taxon-name><tp:taxon-name-part taxon-name-part-type="family">Chironomidae</tp:taxon-name-part></tp:taxon-name>)</article-title><source>Zookeys</source><day>14</day><month>12</month><year>2015</year><volume>2015</volume><issue>545</issue><fpage>139</fpage><lpage>148</lpage><pub-id pub-id-type="doi">10.3897/zookeys.545.6000</pub-id></mixed-citation></tp:treatment-meta><tp:nomenclature><tp:taxon-name>
                        <tp:taxon-name-part taxon-name-part-type="genus">Parakiefferiella</tp:taxon-name-part>
                    </tp:taxon-name><tp:taxon-authority>Thienemann, 1936</tp:taxon-authority></tp:nomenclature><tp:treatment-sec sec-type="Emended diagnosis"><title>Emended diagnosis.</title><p>Based on the material examined and references, the generic diagnosis of male <italic><tp:taxon-name><tp:taxon-name-part taxon-name-part-type="genus">Parakiefferiella</tp:taxon-name-part></tp:taxon-name></italic> (<xref ref-type="bibr" rid="B2">Cranston et al. 1989</xref>) must be emended as follows: antenna with 12–13 or occasionally with five (<italic><tp:taxon-name><tp:taxon-name-part taxon-name-part-type="genus">Parakiefferiella</tp:taxon-name-part> <tp:taxon-name-part taxon-name-part-type="species">gynocera</tp:taxon-name-part></tp:taxon-name></italic> (Edwards, 1937)) or ten (<italic><tp:taxon-name><tp:taxon-name-part taxon-name-part-type="genus">Parakiefferiella</tp:taxon-name-part> <tp:taxon-name-part taxon-name-part-type="species">fasciata</tp:taxon-name-part></tp:taxon-name></italic> Liu &amp; Wang, sp. n. and <italic><tp:taxon-name><tp:taxon-name-part taxon-name-part-type="genus">Parakiefferiella</tp:taxon-name-part> <tp:taxon-name-part taxon-name-part-type="species">liupanensis</tp:taxon-name-part></tp:taxon-name></italic> Liu &amp; Wang, sp. n.) flagellomeres; wing anal lobe weakly to moderately developed (<italic><tp:taxon-name><tp:taxon-name-part taxon-name-part-type="genus">Parakiefferiella</tp:taxon-name-part> <tp:taxon-name-part taxon-name-part-type="species">bathophila</tp:taxon-name-part></tp:taxon-name></italic> (Kieffer, 1912)); R and R<sub>1</sub> with few setae, occasionally all veins bare (<italic><tp:taxon-name><tp:taxon-name-part taxon-name-part-type="genus">Parakiefferiella</tp:taxon-name-part> <tp:taxon-name-part taxon-name-part-type="species">fasciata</tp:taxon-name-part></tp:taxon-name></italic> Liu &amp; Wang, sp. n. and <!--PageBreak--><italic><tp:taxon-name><tp:taxon-name-part taxon-name-part-type="genus">Parakiefferiella</tp:taxon-name-part> <tp:taxon-name-part taxon-name-part-type="species">liupanensis</tp:taxon-name-part></tp:taxon-name></italic> Liu &amp; Wang, sp. n.); anal point with 2–8 basal setae, sometimes bare (<italic><tp:taxon-name><tp:taxon-name-part taxon-name-part-type="genus">Parakiefferiella</tp:taxon-name-part> <tp:taxon-name-part taxon-name-part-type="species">fasciata</tp:taxon-name-part></tp:taxon-name></italic> Liu &amp; Wang, sp. n.).</p></tp:treatment-sec><ref-list><ref id="B2"><mixed-citation xmlns:xlink="http://www.w3.org/1999/xlink" xlink:type="simple"><person-group><name name-style="western"><surname>Cranston</surname><given-names>PS</given-names></name><name name-style="western"><surname>Oliver</surname><given-names>DR</given-names></name><name name-style="western"><surname>Sæther</surname><given-names>OA</given-names></name></person-group> (<year>1989</year>) <article-title>The adult males of <tp:taxon-name><tp:taxon-name-part taxon-name-part-type="subfamily">Orthocladiinae</tp:taxon-name-part></tp:taxon-name> (<tp:taxon-name><tp:taxon-name-part taxon-name-part-type="order">Diptera</tp:taxon-name-part></tp:taxon-name>: <tp:taxon-name><tp:taxon-name-part taxon-name-part-type="family">Chironomidae</tp:taxon-name-part></tp:taxon-name>) of the Holarctic region - Keys and diagnoses.</article-title> In: <person-group><name name-style="western"><surname>Wiederholm</surname><given-names>T</given-names></name></person-group> (<role>Ed.</role>) <issue-title>Chironomidae of the Holarctic region. Keys and diagnoses. Part 3. Adult males.</issue-title> <source>Entomological Scandinavica</source>, <supplement>Supplement</supplement> <volume>34</volume>: <fpage>219</fpage>–<lpage>220</lpage>. </mixed-citation></ref></ref-list></tp:taxon-treatment>
