# Supplementary material for: Two new species and one new record of Parakiefferiella Thienemann, 1936 from China (Diptera, Chironomidae)
Source: Zookeys. 2015 Dec 14;(545):139–48. doi: 10.3897/zookeys.545.6000 (PMC4714373; doi:10.3897/zookeys.545.6000)
Supplement: XML Treatment for Parakiefferiella fasciata [file zookeys.545.6000-treatment2.xml]

<!DOCTYPE tp:taxon-treatment
  PUBLIC "-//TaxonX//DTD Taxonomic Treatment Publishing DTD v0 20100105//EN" "tax-treatment-NSO.dtd">
<tp:taxon-treatment xmlns:tp="http://www.plazi.org/taxpub"><tp:treatment-meta><kwd-group><label>Taxon classification</label><kwd><named-content content-type="kingdom">Animalia</named-content></kwd><kwd><named-content content-type="order">Diptera</named-content></kwd><kwd><named-content content-type="family">Chironomidae</named-content></kwd></kwd-group><mixed-citation publication-type="journal"><person-group><name><surname>Liu</surname><given-names>Wenbin</given-names></name><name><surname>Sun</surname><given-names>Bingjiao</given-names></name><name><surname>Yan</surname><given-names>Chuncai</given-names></name><name><surname>Song</surname><given-names>Chao</given-names></name><name><surname>Wang</surname><given-names>Xinhua</given-names></name></person-group><article-title>Two new species and one new record of <italic><tp:taxon-name><tp:taxon-name-part taxon-name-part-type="genus">Parakiefferiella</tp:taxon-name-part></tp:taxon-name></italic> Thienemann, 1936 from China (<tp:taxon-name><tp:taxon-name-part taxon-name-part-type="order">Diptera</tp:taxon-name-part></tp:taxon-name>, <tp:taxon-name><tp:taxon-name-part taxon-name-part-type="family">Chironomidae</tp:taxon-name-part></tp:taxon-name>)</article-title><source>Zookeys</source><day>14</day><month>12</month><year>2015</year><volume>2015</volume><issue>545</issue><fpage>139</fpage><lpage>148</lpage><pub-id pub-id-type="doi">10.3897/zookeys.545.6000</pub-id></mixed-citation></tp:treatment-meta><tp:nomenclature><tp:taxon-name>
                        <tp:taxon-name-part taxon-name-part-type="genus">Parakiefferiella</tp:taxon-name-part>
                        <tp:taxon-name-part taxon-name-part-type="species">fasciata</tp:taxon-name-part>
                    <object-id xmlns:xlink="http://www.w3.org/1999/xlink" content-type="zoobank" xlink:type="simple">http://zoobank.org/4FC0DE0C-3F8D-4746-938E-DBD5E5188AB6</object-id></tp:taxon-name><tp:taxon-authority>Liu &amp; Wang</tp:taxon-authority><tp:taxon-status xmlns:xlink="http://www.w3.org/1999/xlink" xlink:type="simple">sp. n.</tp:taxon-status><xref ref-type="fig" rid="F1">Figs 1–7</xref></tp:nomenclature><tp:treatment-sec sec-type="type material"><title>Type material.</title><p>Holotype: ♂ (<abbrev xmlns:xlink="http://www.w3.org/1999/xlink" content-type="institution" xlink:title="College of Life Sciences, Nankai University, China" xlink:type="simple">BDN</abbrev>. No.1165), China, Shandong Province, Yantai City, Kunyu Mountain, <named-content xmlns:xlink="http://www.w3.org/1999/xlink" content-type="dwc:verbatimCoordinates" xlink:type="simple">37°30'10"N, 121°23'40"E</named-content>, 24.viii.1987, sweeping net, Wang XH. The specimens were sealed with Canada balsam on slides. Paratypes: 3 ♂♂, data as holotype.</p></tp:treatment-sec><tp:treatment-sec sec-type="Diagnosis"><title>Diagnosis.</title><p>The adult male can be distinguished from known species of the genus by the following combination of characters: anal point lacking keel, very broad at base, rounded apically, without basal setae; virga consisting of four spines; antenna with ten flagellomeres, AR 0.47–0.50; tergites III and VIII dark brown, others tergites pale yellow; HR 1.98–2.06; HV 2.65–3.00.</p></tp:treatment-sec><tp:treatment-sec sec-type="Description"><title>Description.</title><p>Male imago (n = 4). Total length 1.04–1.09, 1.07 mm. Wing length 0.71–0.72, 0.71 mm. Total length/wing length 1.45–1.56, 1.47. Wing length/length of profemur 3.24–3.29, 3.26.</p><p><italic>Coloration.</italic> Head brown. Thorax brown with dark spot. Tergites (Fig. <xref ref-type="fig" rid="F1">4</xref>) III and VIII dark brown, others tergites pale yellow.</p><fig id="F1" position="float" orientation="portrait"><label>Figures 1–7.</label><caption><p><italic><tp:taxon-name><tp:taxon-name-part taxon-name-part-type="genus">Parakiefferiella</tp:taxon-name-part> <tp:taxon-name-part taxon-name-part-type="species">fasciata</tp:taxon-name-part></tp:taxon-name></italic> Liu &amp; Wang, sp. n., male. <bold>1</bold> wing <bold>2</bold> antenna <bold>3</bold> thorax <bold>4</bold> abdomen tergites coloration <bold>5</bold> hypopygium (dorsal view) <bold>6</bold> inferior; <bold>7</bold> hypopygium (ventral view).</p></caption><graphic xmlns:xlink="http://www.w3.org/1999/xlink" xlink:href="zookeys-545-139-g001.jpg" position="float" orientation="portrait" xlink:type="simple" id="oo_69607.jpg"/></fig><p><italic>Head.</italic> Antenna (Fig. <xref ref-type="fig" rid="F1">2</xref>) with ten flagellomeres. AR 0.47–0.50, 0.49. Ultimate flagellomere 137–144, 140 μm long. Inner vertical 1. Clypeus with four setae. Tentorium 55–72, 66 μm long, 5–7, 6 μm wide. Palpomere lengths (in μm): 10–12, 11; 14–19, 16; 26–29, 28; 43–48, 47; 88–96, 92. L: 5<sup>th</sup>/3<sup>rd </sup>: 3.26–3.55, 3.43</p><p><italic>Wing</italic> (Fig. <xref ref-type="fig" rid="F1">1</xref>). Anal lobe reduced. VR 1.12–1.21, 1.17. Costal extension 40 μm long. Brachiolum with one seta. All veins bare. Squama bare.</p><p><italic>Thorax</italic> (Fig. <xref ref-type="fig" rid="F1">3</xref>). Antepronotal lobes developed. Antepronotum with one lateral seta. Dorsocentrals 2–4, 3; one prealars. Scutellum with 2–6, 5 setae. Mesonotum with a tuft of hairs.</p><p><italic>Legs</italic>. Spur of fore tibia 24–25, 24 μm long; spurs of mid tibia 9–12, 11 μm and 12–14, 13 μm long; spurs of hind tibia 9–10, 9 μm and 20–22, 21 μm long. Hind tibial comb with 9–12, 11 spines, 19–38, 30 μm long. Width at apex of fore tibia 17–19, 19 mm, of mid tibia 19–20, 19 mm, of hind tibia 21–24, 23 mm. Lengths (in μm) and proportions of legs as in Table <xref ref-type="table" rid="T1">1</xref>.</p><table-wrap id="T1" position="float" orientation="portrait"><label>Table 1.</label><caption><p>Lengths (in μm) and proportions of legs of <italic><tp:taxon-name><tp:taxon-name-part taxon-name-part-type="genus">Parakiefferiella</tp:taxon-name-part> <tp:taxon-name-part taxon-name-part-type="species">fasciata</tp:taxon-name-part></tp:taxon-name></italic> Liu &amp; Wang, sp. n. (n = 4)</p></caption><table id="TID0EV5AE" rules="all"><tbody><tr><th rowspan="1" colspan="1"/><th rowspan="1" colspan="1">P<sub>1</sub></th><th rowspan="1" colspan="1">P<sub>2</sub></th><th rowspan="1" colspan="1">P<sub>3</sub></th></tr><tr><td rowspan="1" colspan="1">fe</td><td rowspan="1" colspan="1">216–220, 219</td><td rowspan="1" colspan="1">288–300, 293</td><td rowspan="1" colspan="1">240–258, 256</td></tr><tr><td rowspan="1" colspan="1">ti</td><td rowspan="1" colspan="1">247–264, 254</td><td rowspan="1" colspan="1">240–249, 243</td><td rowspan="1" colspan="1">276–282, 278</td></tr><tr><td rowspan="1" colspan="1">ta<sub>1</sub></td><td rowspan="1" colspan="1">120–130, 121</td><td rowspan="1" colspan="1">108–120, 112</td><td rowspan="1" colspan="1">124–139, 131</td></tr><tr><td rowspan="1" colspan="1">ta<sub>2</sub></td><td rowspan="1" colspan="1">57–67, 59</td><td rowspan="1" colspan="1">57–67, 62</td><td rowspan="1" colspan="1">60–68, 66</td></tr><tr><td rowspan="1" colspan="1">ta<sub>3</sub></td><td rowspan="1" colspan="1">48–52, 49</td><td rowspan="1" colspan="1">43–48, 47</td><td rowspan="1" colspan="1">67–76, 71</td></tr><tr><td rowspan="1" colspan="1">ta<sub>4</sub></td><td rowspan="1" colspan="1">29–31, 30</td><td rowspan="1" colspan="1">29–31, 30</td><td rowspan="1" colspan="1">40–43, 41</td></tr><tr><td rowspan="1" colspan="1">ta<sub>5</sub></td><td rowspan="1" colspan="1">31–36, 34</td><td rowspan="1" colspan="1">30–33, 32</td><td rowspan="1" colspan="1">33–38, 34</td></tr><tr><td rowspan="1" colspan="1">LR</td><td rowspan="1" colspan="1">0.45–0.52, 0.48</td><td rowspan="1" colspan="1">0.41–0.44, 0.43</td><td rowspan="1" colspan="1">0.45–0.51, 0.48</td></tr><tr><td rowspan="1" colspan="1">BV</td><td rowspan="1" colspan="1">3.33–3.53, 3.43</td><td rowspan="1" colspan="1">3.61–3.87, 3.73</td><td rowspan="1" colspan="1">3.07–3.10, 3.09</td></tr><tr><td rowspan="1" colspan="1">SV</td><td rowspan="1" colspan="1">3.86–4.00, 3.98</td><td rowspan="1" colspan="1">4.89–5.00, 4.90</td><td rowspan="1" colspan="1">3.88–4.13, 4.01</td></tr><tr><td rowspan="1" colspan="1">BR</td><td rowspan="1" colspan="1">2.50–2.75, 2.71</td><td rowspan="1" colspan="1">3.08–3.25, 3.12</td><td rowspan="1" colspan="1">3.50–3.75, 3.54</td></tr></tbody></table></table-wrap><p><italic>Hypopygium</italic> (Figs <xref ref-type="fig" rid="F1">5–7</xref>). Anal point triangular and hyaline, very broad at base, with rounded apex and without basal seta. Laterosernite IX with 2–4, 3 setae. Phallapodeme 20–24, 23 μm long. Transverse sternapodeme 48–54, 53 μm long. Virga consisting of four spines, 20 –35, 25 μm long. Tergites III and VIII bearing colored bands. Gonocoxite 72–74, 73 μm long, outer margins concave medially. Superior volsella absent; inferior volsella rounded and very large, occupying nearly half of the total length of gonocoxite, lacking dorsal setae and densely covered with microtrichia (Fig. <xref ref-type="fig" rid="F1">6</xref>); ventral margin strongly swollen medially. Gonostylus 36–38, 37 μm long, anterior margin nearly straight, posterior margin slightly curved in dorsal view. Megaseta 5–7, 7 μm long. Crista dorsalis reduced, slightly visible in lateral view. HR 1.98–2.06, 2.01. HV 2.65–3.00, 2.75.</p></tp:treatment-sec><tp:treatment-sec sec-type="Etymology"><title>Etymology.</title><p>The specific name is from Latin <italic>fasciata</italic>, referring to different colored bands in its tergites.</p></tp:treatment-sec><tp:treatment-sec sec-type="Remarks"><title>Remarks.</title><p>The new described species is distinguished from all other <italic><tp:taxon-name><tp:taxon-name-part taxon-name-part-type="genus">Parakiefferiella</tp:taxon-name-part></tp:taxon-name></italic> species by the following unusual combination of characters: antenna with ten flagellomeres; tergites III and VIII with colored bands; anal point lacking both dorsal setae and keel; absence of dorsal setae on inferior volsella, which is bearing only microtrichia.</p><p>While the new species close related to <italic><tp:taxon-name><tp:taxon-name-part taxon-name-part-type="genus">Parakiefferiella</tp:taxon-name-part> <tp:taxon-name-part taxon-name-part-type="species">coronata</tp:taxon-name-part></tp:taxon-name></italic> (Edwards, 1929; <xref ref-type="bibr" rid="B6">Makarchenko and Makarchenko 2010</xref>). However, the new species differs from the latter on the basis of following characters: (1) the antenna of the new species with ten flagellomeres, whereas <italic><tp:taxon-name><tp:taxon-name-part taxon-name-part-type="genus">Parakiefferiella</tp:taxon-name-part> <tp:taxon-name-part taxon-name-part-type="species">coronata</tp:taxon-name-part></tp:taxon-name></italic> has 13 flagellomeres; (2) the superior volsella of <italic><tp:taxon-name><tp:taxon-name-part taxon-name-part-type="genus">Parakiefferiella</tp:taxon-name-part> <tp:taxon-name-part taxon-name-part-type="species">coronata</tp:taxon-name-part></tp:taxon-name></italic> is large, whereas in the new species it is absent; (3) the new species has abdomen pale yellow with tergites III-VIII dark brown, whereas <italic><tp:taxon-name><tp:taxon-name-part taxon-name-part-type="genus">Parakiefferiella</tp:taxon-name-part> <tp:taxon-name-part taxon-name-part-type="species">coronata</tp:taxon-name-part></tp:taxon-name></italic> has abdomen dark with tergites IV, VI-VII shiny.</p><p>Female and immature stages unknown.</p></tp:treatment-sec><ref-list><ref id="B6"><mixed-citation xmlns:xlink="http://www.w3.org/1999/xlink" xlink:type="simple"><person-group><name name-style="western"><surname>Makarchenko</surname><given-names>EA</given-names></name><name name-style="western"><surname>Makarchenko</surname><given-names>MA</given-names></name></person-group> (<year>2010</year>) <article-title>A review of <italic><tp:taxon-name><tp:taxon-name-part taxon-name-part-type="genus">Parakiefferiella</tp:taxon-name-part></tp:taxon-name></italic> Thienemann (<tp:taxon-name><tp:taxon-name-part taxon-name-part-type="order">Diptera</tp:taxon-name-part></tp:taxon-name>, <tp:taxon-name><tp:taxon-name-part taxon-name-part-type="family">Chironomidae</tp:taxon-name-part></tp:taxon-name>, <tp:taxon-name><tp:taxon-name-part taxon-name-part-type="subfamily">Orthocladiinae</tp:taxon-name-part></tp:taxon-name>) from the Russian Far East.</article-title> <source>Evraziatskii entomologicheskii Zhurnal</source> <volume>9</volume>(<issue>3</issue>): <fpage>397</fpage>–<lpage>410</lpage>. </mixed-citation></ref></ref-list></tp:taxon-treatment>
