# Supplementary material for: Two new species and one new record of Parakiefferiella Thienemann, 1936 from China (Diptera, Chironomidae)
Source: Zookeys. 2015 Dec 14;(545):139–48. doi: 10.3897/zookeys.545.6000 (PMC4714373; doi:10.3897/zookeys.545.6000)
Supplement: XML Treatment for Parakiefferiella liupanensis [file zookeys.545.6000-treatment3.xml]

<!DOCTYPE tp:taxon-treatment
  PUBLIC "-//TaxonX//DTD Taxonomic Treatment Publishing DTD v0 20100105//EN" "tax-treatment-NSO.dtd">
<tp:taxon-treatment xmlns:tp="http://www.plazi.org/taxpub"><tp:treatment-meta><kwd-group><label>Taxon classification</label><kwd><named-content content-type="kingdom">Animalia</named-content></kwd><kwd><named-content content-type="order">Diptera</named-content></kwd><kwd><named-content content-type="family">Chironomidae</named-content></kwd></kwd-group><mixed-citation publication-type="journal"><person-group><name><surname>Liu</surname><given-names>Wenbin</given-names></name><name><surname>Sun</surname><given-names>Bingjiao</given-names></name><name><surname>Yan</surname><given-names>Chuncai</given-names></name><name><surname>Song</surname><given-names>Chao</given-names></name><name><surname>Wang</surname><given-names>Xinhua</given-names></name></person-group><article-title>Two new species and one new record of <italic><tp:taxon-name><tp:taxon-name-part taxon-name-part-type="genus">Parakiefferiella</tp:taxon-name-part></tp:taxon-name></italic> Thienemann, 1936 from China (<tp:taxon-name><tp:taxon-name-part taxon-name-part-type="order">Diptera</tp:taxon-name-part></tp:taxon-name>, <tp:taxon-name><tp:taxon-name-part taxon-name-part-type="family">Chironomidae</tp:taxon-name-part></tp:taxon-name>)</article-title><source>Zookeys</source><day>14</day><month>12</month><year>2015</year><volume>2015</volume><issue>545</issue><fpage>139</fpage><lpage>148</lpage><pub-id pub-id-type="doi">10.3897/zookeys.545.6000</pub-id></mixed-citation></tp:treatment-meta><tp:nomenclature><tp:taxon-name>
                        <tp:taxon-name-part taxon-name-part-type="genus">Parakiefferiella</tp:taxon-name-part>
                        <tp:taxon-name-part taxon-name-part-type="species">liupanensis</tp:taxon-name-part>
                    <object-id xmlns:xlink="http://www.w3.org/1999/xlink" content-type="zoobank" xlink:type="simple">http://zoobank.org/816E951D-6283-4643-9640-C9EDC141A97E</object-id></tp:taxon-name><tp:taxon-authority>Liu &amp; Wang</tp:taxon-authority><tp:taxon-status xmlns:xlink="http://www.w3.org/1999/xlink" xlink:type="simple">sp. n.</tp:taxon-status><xref ref-type="fig" rid="F2">Figs 8–13</xref><!--PageBreak--><!--PageBreak--></tp:nomenclature><tp:treatment-sec sec-type="type material"><title>Type material.</title><p>Holotype: ♂ (<abbrev xmlns:xlink="http://www.w3.org/1999/xlink" content-type="institution" xlink:title="College of Life Sciences, Nankai University, China" xlink:type="simple">BDN</abbrev>. No.1168), China, Ningxia Hui Autonomous Region, Liupan Mountain, Erlong river, <named-content xmlns:xlink="http://www.w3.org/1999/xlink" content-type="dwc:verbatimCoordinates" xlink:type="simple">35°38'40"N, 106°31'40"E</named-content>, 6.viii.1987, sweeping method, Wang XH. Paratypes: 4 ♂♂, as holotype.</p></tp:treatment-sec><tp:treatment-sec sec-type="Diagnosis"><title>Diagnosis.</title><p>The adult male can be distinguished from known species of the genus by the following combination of characters: anal point obtuse triangular with pointed and hyaline apex, lacking keel and bearing four setae placed laterally (two on each side); antenna with ten flagellomeres; all of the veins bare; inferior volsella square with <!--PageBreak-->rounded inner margin, not projected, occupying about half of the gonocoxite length, lacking dorsal setae and covered with microtrichia; ventral margin swollen medially; AR 0.33–0.37; HR 2.20–2.28; HV 2.36–2.43.</p><!--PageBreak--></tp:treatment-sec><tp:treatment-sec sec-type="Description"><title>Description.</title><p>Male imago (n = 5). Total length 1.20–1.25, 1.23 mm. Wing length 0.78–0.85, 0.81 mm. Total length/wing length 1.45–1.47, 1.46. Wing length/length of profemur 3.38–3.58, 3.45.</p><p><italic>Coloration of preserved specimens.</italic> Head and tergites brown. Thorax brown with dark spot.</p><p><italic>Head.</italic> Antenna (Fig. <xref ref-type="fig" rid="F2">9</xref>) with ten flagellomeres. AR 0.33–0.37. Ultimate flagellomere 108–115, 112 μm long. Temporal seta one, including one outer vertical. Clypeus with 3–4 setae. Tentorium 62–72, 69 μm long, 7–9, 8 μm wide. Palpomere lengths (in μm): 12–14, 13; 24–26, 25; 28–34, 31; 28–36,32; 52–54, 53. L: 5<sup>th</sup>/3<sup>rd </sup>: 1.61–1.83, 1.81.</p><p><italic>Wing</italic> (Fig. <xref ref-type="fig" rid="F2">8</xref>). Anal lobe moderate reduced. VR 1.02–1.18, 1.14. Costal extension 40 μm long. Brachiolum with one seta. All of the veins bare. Squama bare.</p><fig id="F2" position="float" orientation="portrait"><label>Figures 8–13.</label><caption><p><italic><tp:taxon-name><tp:taxon-name-part taxon-name-part-type="genus">Parakiefferiella</tp:taxon-name-part> <tp:taxon-name-part taxon-name-part-type="species">liupanensis</tp:taxon-name-part></tp:taxon-name></italic> Liu &amp; Wang, sp. n., male. <bold>8</bold> wing <bold>9</bold> antenna <bold>10</bold> thorax <bold>11</bold> hypopygium (dorsal view) <bold>12</bold> inferior <bold>13</bold> hypopygium (ventral view).</p></caption><graphic xmlns:xlink="http://www.w3.org/1999/xlink" xlink:href="zookeys-545-139-g002.jpg" position="float" orientation="portrait" xlink:type="simple" id="oo_69608.jpg"/></fig><p><italic>Thorax</italic> (Fig. <xref ref-type="fig" rid="F2">10</xref>). Antepronotal lobes developed. Antepronotum with one lateral seta. Dorsocentrals 5–7, 6; acrostichals absent; two prealars. Scutellum with four setae. Mesonotum with a tuft of hairs.</p><p><italic>Legs</italic>. Spur of fore tibia 12–21, 18 μm long; spurs of mid tibia 9–12, 11 μm and 12–14, 13 μm long; spurs of hind tibia 9–10, 9 μm and 20–22, 21 μm long. Hind tibial comb with 9–12, 10 spines, 19–38, 23 μm long. Width at apex of fore tibia 19–22, 20 mm, of mid tibia 12–22, 17 mm, of hind tibia 18–22, 21 mm. Lengths (in μm) and proportions of legs as in Table <xref ref-type="table" rid="T2">2</xref>.</p><table-wrap id="T2" position="float" orientation="portrait"><label>Table 2.</label><caption><p>Lengths (in μm) and proportions of legs of <italic><tp:taxon-name><tp:taxon-name-part taxon-name-part-type="genus">Parakiefferiella</tp:taxon-name-part> <tp:taxon-name-part taxon-name-part-type="species">liupanensis</tp:taxon-name-part></tp:taxon-name></italic> Liu &amp; Wang, sp. n. (n = 5).</p></caption><table id="TID0ETIAG" rules="all"><tbody><tr><th rowspan="1" colspan="1"/><th rowspan="1" colspan="1">P<sub>1</sub></th><th rowspan="1" colspan="1">P<sub>2</sub></th><th rowspan="1" colspan="1">P<sub>3</sub></th></tr><tr><td rowspan="1" colspan="1">fe</td><td rowspan="1" colspan="1">236–242, 239</td><td rowspan="1" colspan="1">264–272, 268</td><td rowspan="1" colspan="1">239–248, 241</td></tr><tr><td rowspan="1" colspan="1">ti</td><td rowspan="1" colspan="1">288–302, 298</td><td rowspan="1" colspan="1">216–241, 232</td><td rowspan="1" colspan="1">252–272, 265</td></tr><tr><td rowspan="1" colspan="1">ta<sub>1</sub></td><td rowspan="1" colspan="1">141–153, 145</td><td rowspan="1" colspan="1">108–120, 109</td><td rowspan="1" colspan="1">132–137, 136</td></tr><tr><td rowspan="1" colspan="1">ta<sub>2</sub></td><td rowspan="1" colspan="1">98–116, 111</td><td rowspan="1" colspan="1">60–64, 63</td><td rowspan="1" colspan="1">72–80, 74</td></tr><tr><td rowspan="1" colspan="1">ta<sub>3</sub></td><td rowspan="1" colspan="1">72–76, 74</td><td rowspan="1" colspan="1">50–54, 52</td><td rowspan="1" colspan="1">74–79, 76</td></tr><tr><td rowspan="1" colspan="1">ta<sub>4</sub></td><td rowspan="1" colspan="1">36–40, 38</td><td rowspan="1" colspan="1">26–31, 29</td><td rowspan="1" colspan="1">36–48, 43</td></tr><tr><td rowspan="1" colspan="1">ta<sub>5</sub></td><td rowspan="1" colspan="1">31–36, 34</td><td rowspan="1" colspan="1">30–33, 31</td><td rowspan="1" colspan="1">33–38, 36</td></tr><tr><td rowspan="1" colspan="1">LR</td><td rowspan="1" colspan="1">0.49–0.53, 0.51</td><td rowspan="1" colspan="1">0.45–0.50, 0.49</td><td rowspan="1" colspan="1">0.48–0.52, 0.50</td></tr><tr><td rowspan="1" colspan="1">BV</td><td rowspan="1" colspan="1">2.62–2.72, 2. 65</td><td rowspan="1" colspan="1">3.61–3.66, 3.63</td><td rowspan="1" colspan="1">2.85–2.89, 2.87</td></tr><tr><td rowspan="1" colspan="1">SV</td><td rowspan="1" colspan="1">3.50–3.66, 3.61</td><td rowspan="1" colspan="1">4.69–4.77, 4.71</td><td rowspan="1" colspan="1">3.73–3.84, 3.79</td></tr><tr><td rowspan="1" colspan="1">BR</td><td rowspan="1" colspan="1">1.25–1.75, 1.50</td><td rowspan="1" colspan="1">2.50–2.75, 2.60</td><td rowspan="1" colspan="1">3.40–3.75, 3.60</td></tr></tbody></table></table-wrap><p><italic>Hypopygium</italic> (Figs <xref ref-type="fig" rid="F2">11–13</xref>). Anal point obtuse triangular with pointed and hyaline apex, lacking keel and bearing 4 setae placed laterally (2 on each side). Laterosernite IX with 2–4, 3 setae. Phallapodeme 19–21, 20 μm long. Transverse sternapodeme, straight 44–48, 46 μm long. Virga consisting of two spines, 20 –25, 23 μm long. Gonocoxite 79–82, 80 μm long. Superior volsella absent; inferior volsella square, occupying about half of the gonocoxite length, lacking dorsal setae and covered with microtrichia (Fig. <xref ref-type="fig" rid="F2">12</xref>); ventral margin swollen medially. Gonostylus 36–38, 37 μm long, narrowed apically, distinctly bent and curved inward in dorsal view; crista dorsal <!--PageBreak-->absent. Megaseta 5–7, 7 μm long. Without crista dorsalis. HR 2.20–2.28, 2.23. HV 2.36–2.43, 2.41.</p></tp:treatment-sec><tp:treatment-sec sec-type="Etymology"><title>Etymology.</title><p>The specific name refers to the Liupan Mountain where the species was collected.</p></tp:treatment-sec><tp:treatment-sec sec-type="Remarks"><title>Remarks.</title><p>The new species can easily be separated from other related <italic><tp:taxon-name><tp:taxon-name-part taxon-name-part-type="genus">Parakiefferiella</tp:taxon-name-part></tp:taxon-name></italic> species by the following characters: antenna with 10 segments; anal point square, lacking keel and bearing four setae laterally; inferior volsella without dorsal setae and covered with microtrichia.</p><p><italic><tp:taxon-name><tp:taxon-name-part taxon-name-part-type="genus">Parakiefferiella</tp:taxon-name-part> <tp:taxon-name-part taxon-name-part-type="species">liupanensis</tp:taxon-name-part></tp:taxon-name></italic> Liu &amp; Wang, sp. n. is closely related to <italic><tp:taxon-name><tp:taxon-name-part taxon-name-part-type="genus">Parakiefferiella</tp:taxon-name-part> <tp:taxon-name-part taxon-name-part-type="species">bathophila</tp:taxon-name-part></tp:taxon-name></italic> (Kiffer, 1912). However, the new species differs from the latter on the basis of the following characters: (1) the antenna of the new species with ten flagellomeres, whereas <italic><tp:taxon-name><tp:taxon-name-part taxon-name-part-type="genus">Parakiefferiella</tp:taxon-name-part> <tp:taxon-name-part taxon-name-part-type="species">bathophila</tp:taxon-name-part></tp:taxon-name></italic> possesses 13 flagellomeres; (2) the hypopygium of <italic><tp:taxon-name><tp:taxon-name-part taxon-name-part-type="genus">Parakiefferiella</tp:taxon-name-part> <tp:taxon-name-part taxon-name-part-type="species">bathophila</tp:taxon-name-part></tp:taxon-name></italic> with triangular superior volsella, whereas in the new species it is absent; (3) the anal point of the new species obtuse triangular, not tapered apically, whereas <italic><tp:taxon-name><tp:taxon-name-part taxon-name-part-type="genus">Parakiefferiella</tp:taxon-name-part> <tp:taxon-name-part taxon-name-part-type="species">bathophila</tp:taxon-name-part></tp:taxon-name></italic> gradually tapered to apex; (4) the shape of inferior volsella in the new species square, without dorsal setae, whereas <italic><tp:taxon-name><tp:taxon-name-part taxon-name-part-type="genus">Parakiefferiella</tp:taxon-name-part> <tp:taxon-name-part taxon-name-part-type="species">bathophila</tp:taxon-name-part></tp:taxon-name></italic> triangular, with dorsal setae.</p><p>Female and immature stages unknown.</p></tp:treatment-sec></tp:taxon-treatment>
