# Supplementary material for: Two new species and one new record of Parakiefferiella Thienemann, 1936 from China (Diptera, Chironomidae)
Source: Zookeys. 2015 Dec 14;(545):139–48. doi: 10.3897/zookeys.545.6000 (PMC4714373; doi:10.3897/zookeys.545.6000)
Supplement: XML Treatment for Parakiefferiella tamatriangulata [file zookeys.545.6000-treatment4.xml]

<!DOCTYPE tp:taxon-treatment
  PUBLIC "-//TaxonX//DTD Taxonomic Treatment Publishing DTD v0 20100105//EN" "tax-treatment-NSO.dtd">
<tp:taxon-treatment xmlns:tp="http://www.plazi.org/taxpub"><tp:treatment-meta><kwd-group><label>Taxon classification</label><kwd><named-content content-type="kingdom">Animalia</named-content></kwd><kwd><named-content content-type="order">Diptera</named-content></kwd><kwd><named-content content-type="family">Chironomidae</named-content></kwd></kwd-group><mixed-citation publication-type="journal"><person-group><name><surname>Liu</surname><given-names>Wenbin</given-names></name><name><surname>Sun</surname><given-names>Bingjiao</given-names></name><name><surname>Yan</surname><given-names>Chuncai</given-names></name><name><surname>Song</surname><given-names>Chao</given-names></name><name><surname>Wang</surname><given-names>Xinhua</given-names></name></person-group><article-title>Two new species and one new record of <italic><tp:taxon-name><tp:taxon-name-part taxon-name-part-type="genus">Parakiefferiella</tp:taxon-name-part></tp:taxon-name></italic> Thienemann, 1936 from China (<tp:taxon-name><tp:taxon-name-part taxon-name-part-type="order">Diptera</tp:taxon-name-part></tp:taxon-name>, <tp:taxon-name><tp:taxon-name-part taxon-name-part-type="family">Chironomidae</tp:taxon-name-part></tp:taxon-name>)</article-title><source>Zookeys</source><day>14</day><month>12</month><year>2015</year><volume>2015</volume><issue>545</issue><fpage>139</fpage><lpage>148</lpage><pub-id pub-id-type="doi">10.3897/zookeys.545.6000</pub-id></mixed-citation></tp:treatment-meta><tp:nomenclature><tp:taxon-name>
                        <tp:taxon-name-part taxon-name-part-type="genus">Parakiefferiella</tp:taxon-name-part>
                        <tp:taxon-name-part taxon-name-part-type="species">tamatriangulata</tp:taxon-name-part>
                    </tp:taxon-name><tp:taxon-authority>Sasa,1981</tp:taxon-authority><tp:nomenclature-citation-list><tp:nomenclature-citation><tp:taxon-name><tp:taxon-name-part taxon-name-part-type="genus">Parakiefferiella</tp:taxon-name-part> <tp:taxon-name-part taxon-name-part-type="species">tamatriangulata</tp:taxon-name-part></tp:taxon-name><comment> Sasa, 1981: 94; <xref ref-type="bibr" rid="B15">Sasa and Arakawa 1994</xref>: 99.</comment></tp:nomenclature-citation></tp:nomenclature-citation-list></tp:nomenclature><tp:treatment-sec sec-type="Specimens examined"><title>Specimens examined.</title><p>1 ♂, Liaoning Province, Dandong City, Fengcheng County, <named-content xmlns:xlink="http://www.w3.org/1999/xlink" content-type="dwc:verbatimCoordinates" xlink:type="simple">40°51'00"N, 124°07'00"E</named-content>, 25.iv. 1992, Sweeping net, Wang JC.</p></tp:treatment-sec><tp:treatment-sec sec-type="Diagnostic characters"><title>Diagnostic characters.</title><p>Total length 2.06–2.29 mm. Wing length 1.02–1.37 mm. AR 0.38–0.53. Anal lobe reduced. Laterosernite IX with five setae. Phallapodeme 36–38 μm long. Transverse sternapodeme 74–81 μm long. Anal point small, triangular and with pointed apex, bare and hyaline excepting the basal portion with microtrichia. Inferior volsella semicircular, bearing dorsal setae. Gonostylus 6 μm long, narrowed apically, distinctly bent and curved inward in dorsal view. Megaseta 10 μm long. HR 2.18. HV 1.56.</p></tp:treatment-sec><tp:treatment-sec sec-type="Remarks"><title>Remarks.</title><p>The Chinese specimens mainly agree with the original description by <xref ref-type="bibr" rid="B14">Sasa (1981)</xref>, but they have higher AR (0.53) than the specimens from Japan (0.38–0.48).</p></tp:treatment-sec><tp:treatment-sec sec-type="Distribution"><title>Distribution.</title><p>China (Palaearctic China: Liaoning Province), Japan.</p></tp:treatment-sec><ref-list><ref id="B15"><mixed-citation xmlns:xlink="http://www.w3.org/1999/xlink" xlink:type="simple"><person-group><name name-style="western"><surname>Sasa</surname><given-names>M</given-names></name><name name-style="western"><surname>Arakawa</surname><given-names>R</given-names></name></person-group> (<year>1994</year>) <article-title>Seasonal changes of the chironomid species emerging from Lake Furudo. Research Report Toyama Prefectural Environmental Pollution Research Center.</article-title> <source>Part</source> <volume>3</volume>: <fpage>88</fpage>–<lpage>109</lpage>. </mixed-citation></ref><ref id="B14"><mixed-citation xmlns:xlink="http://www.w3.org/1999/xlink" xlink:type="simple"><person-group><name name-style="western"><surname>Sasa</surname><given-names>M</given-names></name></person-group> (<year>1981</year>) <article-title>Studies on Chironomid midges of the Tama River. Part 4. <tp:taxon-name><tp:taxon-name-part taxon-name-part-type="family">Chironomidae</tp:taxon-name-part></tp:taxon-name> recorded at a winter survey. Research Report from the National Institute for Environmental Studies.</article-title> <volume>29</volume>: <fpage>79</fpage>–<lpage>148</lpage>. </mixed-citation></ref></ref-list></tp:taxon-treatment>
